# Supplementary material for: Ultrasound Measurement of Tumor-Free Distance from the Serosal Surface as the Alternative to Measuring the Depth of Myometrial Invasion in Predicting Lymph Node Metastases in Endometrial Cancer
Source: Diagnostics (Basel). 2021 Aug 14;11(8):1472. doi: 10.3390/diagnostics11081472 (PMC8392068; doi:10.3390/diagnostics11081472)
Supplement: Supplementary file 1 [file diagnostics-11-01472-s001.zip]

Archive with 9 entries (9 files):
- Diagnostics_Figure S1.jpg
- Diagnostics_Figure S2.pdf
- Diagnostics_Figure S5.pdf
- Diagnostics_Figure S6.jpg
- Diagnostics_Figure S7.jpg
- Diagnostics_Figures S3-S4.pdf
- Diagnostics_Table S1.pdf
- Diagnostics_Table S2.pdf
- Diagnostics_Table S3.pdf
